# Supplementary material for: Antibody Response to Rotavirus C Pre-Farrow Natural Planned Exposure to Gilts and Their Piglets
Source: Viruses. 2022 Oct 14;14(10):2250. doi: 10.3390/v14102250 (PMC9610825; doi:10.3390/v14102250)
Supplement: Supplementary file 1 [file viruses-14-02250-s001.zip]

Archive with 1 entries (1 files):
- viruses-1905171-supplementary.pdf
